# Supplementary material for: Influence of Molecular Structure and Physicochemical Properties of Immunosuppressive Drugs on Micelle Formulation Characteristics and Cutaneous Delivery
Source: Pharmaceutics. 2023 Apr 19;15(4):1278. doi: 10.3390/pharmaceutics15041278 (PMC10142028; doi:10.3390/pharmaceutics15041278)
Supplement: Supplementary file 1 [file pharmaceutics-15-01278-s001.zip]

Archive with 1 entries (1 files):
- pharmaceutics-2259328-supplementary.pdf
